# Supplementary material for: Evaluation of foliar fungus‐mediated interactions with below and aboveground enemies of the invasive plant Ageratina adenophora
Source: Ecol Evol. 2020 Nov 25;11(1):526–35. doi: 10.1002/ece3.7072 (PMC7790651; doi:10.1002/ece3.7072)
Supplement: Supplementary file 3 — Table S1 [file ECE3-11-526-s003.xlsx]

## Sheet: LDB per unit area
Foliar fungus treatment	Soil type	Leaf age	LDB per unit area（g/m2）		LDB represents leaf dry biomass.
Col-	S-AS	1	117.197
Col-	S-AS	1	147.771
Col-	S-AS	1	157.962
Col-	S-AS	2	122.293		Col+ and Col- represent seedlings with and without Colletotrichum sp..
Col-	S-AS	2	127.389		AS and FS represent agricultural and forest soil.
Col-	S-AS	2	147.771		S and NS represent sterilization and non-sterilization.
Col-	S-AS	3	107.006
Col-	S-AS	3	107.006
Col-	S-AS	3	132.484
Col-	S-AS	4	112.102
Col-	S-AS	4	107.006
Col-	S-AS	4	142.675
Col-	S-AS	5	107.006
Col-	S-AS	5	117.197
Col-	S-AS	5	132.484
Col-	S-FS	1	112.102
Col-	S-FS	1	112.102
Col-	S-FS	1	101.911
Col-	S-FS	2	96.8153
Col-	S-FS	2	112.102
Col-	S-FS	2	112.102
Col-	S-FS	3	101.911
Col-	S-FS	3	117.197
Col-	S-FS	3	112.102
Col-	S-FS	4	76.4331
Col-	S-FS	4	112.102
Col-	S-FS	4	96.8153
Col-	S-FS	5	86.6242
Col-	S-FS	5	122.293
Col-	S-FS	5	96.8153
Col-	NS-AS	1	147.771
Col-	NS-AS	1	132.484
Col-	NS-AS	1	127.389
Col-	NS-AS	2	137.58
Col-	NS-AS	2	122.293
Col-	NS-AS	2	127.389
Col-	NS-AS	3	101.911
Col-	NS-AS	3	117.197
Col-	NS-AS	3	117.197
Col-	NS-AS	4	107.006
Col-	NS-AS	4	122.293
Col-	NS-AS	4	86.6242
Col-	NS-AS	5	96.8153
Col-	NS-AS	5	96.8153
Col-	NS-AS	5	112.102
Col-	NS-FS	1	117.197
Col-	NS-FS	1	107.006
Col-	NS-FS	1	137.58
Col-	NS-FS	2	112.102
Col-	NS-FS	2	101.911
Col-	NS-FS	2	112.102
Col-	NS-FS	3	107.006
Col-	NS-FS	3	122.293
Col-	NS-FS	3	112.102
Col-	NS-FS	4	96.8153
Col-	NS-FS	4	112.102
Col-	NS-FS	4	127.389
Col-	NS-FS	5	112.102
Col-	NS-FS	5	122.293
Col-	NS-FS	5	117.197
Col+	S-AS	1	91.7197
Col+	S-AS	1	142.675
Col+	S-AS	1	101.911
Col+	S-AS	2	101.911
Col+	S-AS	2	142.675
Col+	S-AS	2	86.6242
Col+	S-AS	3	122.293
Col+	S-AS	3	122.293
Col+	S-AS	3	86.6242
Col+	S-AS	4	101.911
Col+	S-AS	4	117.197
Col+	S-AS	4	86.6242
Col+	S-AS	5	112.102
Col+	S-AS	5	122.293
Col+	S-AS	5	81.5287
Col+	S-FS	1	101.911
Col+	S-FS	1	86.6242
Col+	S-FS	1	91.7197
Col+	S-FS	2	101.911
Col+	S-FS	2	101.911
Col+	S-FS	2	81.5287
Col+	S-FS	3	107.006
Col+	S-FS	3	101.911
Col+	S-FS	3	86.6242
Col+	S-FS	4	96.8153
Col+	S-FS	4	91.7197
Col+	S-FS	4	71.3376
Col+	S-FS	5	101.911
Col+	S-FS	5	101.911
Col+	S-FS	5	86.6242
Col+	NS-AS	1	107.006
Col+	NS-AS	1	147.771
Col+	NS-AS	1	112.102
Col+	NS-AS	2	96.8153
Col+	NS-AS	2	86.6242
Col+	NS-AS	2	86.6242
Col+	NS-AS	3	76.4331
Col+	NS-AS	3	101.911
Col+	NS-AS	3	107.006
Col+	NS-AS	4	81.5287
Col+	NS-AS	4	86.6242
Col+	NS-AS	4	81.5287
Col+	NS-AS	5	112.102
Col+	NS-AS	5	117.197
Col+	NS-AS	5	81.5287
Col+	NS-FS	1	76.4331
Col+	NS-FS	1	127.389
Col+	NS-FS	1	91.7197
Col+	NS-FS	2	76.4331
Col+	NS-FS	2	117.197
Col+	NS-FS	2	86.6242
Col+	NS-FS	3	81.5287
Col+	NS-FS	3	117.197
Col+	NS-FS	3	101.911
Col+	NS-FS	4	96.8153
Col+	NS-FS	4	101.911
Col+	NS-FS	4	107.006
Col+	NS-FS	5	91.7197
Col+	NS-FS	5	117.197
Col+	NS-FS	5	107.006

## Sheet: ADB
Foliar fungus treatment	Soil type	No. of seedlings	ADB (g)		ADB represnets aboveground dry biomass.
Col-	S-AS	1	3.15
Col-	S-AS	2	2.51
Col-	S-AS	3	2.13		Col+ and Col- represent seedlings with and without Colletotrichum sp..
Col-	S-FS	1	1.94		AS and FS represent agricultural and forest soil.
Col-	S-FS	2	1.94		S and NS represent sterilization and non-sterilization.
Col-	S-FS	3	2.05
Col-	NS-AS	1	2.41
Col-	NS-AS	2	3.03
Col-	NS-AS	3	3.38
Col-	NS-FS	1	2.19
Col-	NS-FS	2	2.62
Col-	NS-FS	3	2.86
Col+	S-AS	1	2.92
Col+	S-AS	2	2.47
Col+	S-AS	3	3.85
Col+	S-FS	1	1.05
Col+	S-FS	2	NA
Col+	S-FS	3	1.31
Col+	NS-AS	1	2.52
Col+	NS-AS	2	2.9
Col+	NS-AS	3	2.71
Col+	NS-FS	1	1.36
Col+	NS-FS	2	2
Col+	NS-FS	3	2.05

## Sheet: BDB
Foliar fungus treatment	Soil type	No. of seedlings	BDB (g)		BDB represents belowground biomass.
Col-	S-AS	1	2.24
Col-	S-AS	2	1.46
Col-	S-AS	3	0.75		Col+ and Col- represent seedlings with and without Colletotrichum sp..
Col-	S-FS	1	0.63		AS and FS represent agricultural and forest soil.
Col-	S-FS	2	0.67		S and NS represent sterilization and non-sterilization.
Col-	S-FS	3	1.05
Col-	NS-AS	1	1.31
Col-	NS-AS	2	1.21
Col-	NS-AS	3	1.55
Col-	NS-FS	1	0.68
Col-	NS-FS	2	0.89
Col-	NS-FS	3	1.11
Col+	S-AS	1	1.04
Col+	S-AS	2	1.41
Col+	S-AS	3	1
Col+	S-FS	1	0.27
Col+	S-FS	2	NA
Col+	S-FS	3	0.57
Col+	NS-AS	1	1.08
Col+	NS-AS	2	1.39
Col+	NS-AS	3	1.2
Col+	NS-FS	1	0.41
Col+	NS-FS	2	0.69
Col+	NS-FS	3	0.58

## Sheet: SL
Foliar fungus treatment	Soil type	No. of seedlings	SL (cm)		SL represents shoot length.
Col-	S-AS	1	39
Col-	S-AS	2	41.5
Col-	S-AS	3	44.5
Col-	S-AS	4	36.5		Col+ and Col- represent seedlings with and without Colletotrichum sp..
Col-	S-AS	5	49		AS and FS represent agricultural and forest soil.
Col-	S-AS	6	39.5		S and NS represent sterilization and non-sterilization.
Col-	S-FS	1	30
Col-	S-FS	2	33.1
Col-	S-FS	3	30.7
Col-	S-FS	4	29.1
Col-	S-FS	5	35.4
Col-	S-FS	6	33.6
Col-	NS-AS	1	46
Col-	NS-AS	2	41.7
Col-	NS-AS	3	45.2
Col-	NS-AS	4	44.5
Col-	NS-AS	5	43.9
Col-	NS-AS	6	36.5
Col-	NS-FS	1	40.9
Col-	NS-FS	2	34.6
Col-	NS-FS	3	34.5
Col-	NS-FS	4	47.5
Col-	NS-FS	5	44.5
Col-	NS-FS	6	36.5
Col+	S-AS	1	39.8
Col+	S-AS	2	45.5
Col+	S-AS	3	34.2
Col+	S-AS	4	34.5
Col+	S-AS	5	41.5
Col+	S-AS	6	43.3
Col+	S-FS	1	36.3
Col+	S-FS	2	37.2
Col+	S-FS	3	36.5
Col+	S-FS	4	NA
Col+	S-FS	5	29.7
Col+	S-FS	6	32.2
Col+	NS-AS	1	45.5
Col+	NS-AS	2	42.6
Col+	NS-AS	3	41.2
Col+	NS-AS	4	37.2
Col+	NS-AS	5	40.7
Col+	NS-AS	6	44.2
Col+	NS-FS	1	39.3
Col+	NS-FS	2	37.5
Col+	NS-FS	3	39.6
Col+	NS-FS	4	39.9
Col+	NS-FS	5	33.8
Col+	NS-FS	6	42

## Sheet: Leaf spot area
Treatments	Leaf age	T1	T2	T3	T4	mm2
Col-P+	1	0	0.005	0.0125	0.015		Col+ and Col- represent the leaves with and without the inoculation of Colletotrichum sp..
Col-P+	1	0.01	0.005	0.04	0.045		P+ represents inoculation of pathogenic fungi.
Col-P+	1	0.025	0.035	0.0575	0.045		T1-4 represent different duration of pathogen infection, with a continuous interval of 1 week.
Col-P+	1	0	0.045	0	0
Col-P+	1	0.005	0.005	0.01	0.0075
Col-P+	1	0	0.005	0.01	0.005
Col-P+	1	0	0.005	0.01	0.005
Col-P+	1	0.005	0.025	0.035	0.045
Col-P+	1	0	0.01	0.025	0.015
Col-P+	2	0	0	0	0
Col-P+	2	0.015	0.038	0.0613	0.055
Col-P+	2	0.015	0.049	0.0675	0.0575
Col-P+	2	0.02	0.049	0.0563	0.045
Col-P+	2	0.015	0.03	0.025	0.03
Col-P+	2	0.025	0.053	0.0113	0.055
Col-P+	2	0	0.01	0.0125	0.01
Col-P+	2	0.06	0.105	0.08	0.1
Col-P+	2	0.005	0.015	0.03	0.02
Col-P+	3	0.035	0.0425	0.0675	0.065
Col-P+	3	0.01	0.045	0.065	0.0425
Col-P+	3	0.03	0.04	0.0475	0.04
Col-P+	3	0.005	0.048	0.06	0.0525
Col-P+	3	0.0275	0.028	0.045	0.045
Col-P+	3	0.01	0.045	0.0825	0.0575
Col-P+	3	0.005	0.035	0	0.02
Col-P+	3	0.005	0.035	0.045	0.03
Col-P+	3	0.005	0.04	0.055	0.04
Col-P+	4	0.005	0.035	0.0563	0.05
Col-P+	4	0.0425	0.007	0.0975	0.0775
Col-P+	4	0	0.06	0.04125	0.035
Col-P+	4	0.035	0.036	0.0825	0.0825
Col-P+	4	0.03	0.04	0.0625	0.04
Col-P+	4	0.09	0.138	0.168	0.09
Col-P+	4	0	0	0	0.005
Col-P+	4	0.005	0.02	0.025	0.03
Col-P+	4	0.01	0.053	0.065	0.06
Col-P+	5	0.03	0.068	0.0135	0.0135
Col-P+	5	0	0.158	0	0
Col-P+	5	0.036	0	0.075	0.14
Col-P+	5	0.1	0.1	0.095	0.1375
Col-P+	5	0.03	0.06	0.03	0.025
Col-P+	5	0.055	0.0725	0.1	0.1
Col-P+	5	0	0.035	0.045	0.03
Col-P+	5	0	0.0125	0.025	0.03
Col-P+	5	0.025	0.09	0.1275	0.0975
Col+P+	1	0.05	0.01	0.01	0.0075
Col+P+	1	0	0	0.0075	0.005
Col+P+	1	0	0	0	0
Col+P+	1	0.005	0.07	0.0325	0.045
Col+P+	1	0	0.053	0.0375	0.0438
Col+P+	1	0	0.02	0.01	0.01
Col+P+	1	0	0.018	0.09	0.09
Col+P+	1	0	0.03	0.0225	0.025
Col+P+	1	0.025	0.05	0.05	0.02
Col+P+	2	0	0.068	0.045	0.02
Col+P+	2	0.02	0.005	0.09	0.0675
Col+P+	2	0	0	0	0.02
Col+P+	2	0.0025	0.045	0.035	0.04
Col+P+	2	0	0.012	0.08	0.075
Col+P+	2	0	0.01	0.015	0.01
Col+P+	2	0.02	0.043	0.045	0.0375
Col+P+	2	0	0.015	0.0075	0.03
Col+P+	2	0.01	0.035	0.035	0.005
Col+P+	3	0.045	0.065	0.055	0.08125
Col+P+	3	0.02	0.028	0.07	0.085
Col+P+	3	0.011	0.03	0.015	0.0488
Col+P+	3	0.005	0.068	0.0725	0.09
Col+P+	3	0.01	0.063	0.055	0.0675
Col+P+	3	0	0.1	0.08	0.08
Col+P+	3	0.04	0.1	0.105	0.1125
Col+P+	3	0	0.01	0.02	0.06
Col+P+	3	0.03	0.065	0.06	0.025
Col+P+	4	0.04	0.11	0.065	0.075
Col+P+	4	0.045	0.03	0.09	0.0825
Col+P+	4	0.01	0	0.0475	0.04
Col+P+	4	0.068	0.13	0.075	0.1038
Col+P+	4	0.04	0.075	0.055	0.055
Col+P+	4	0	0.049	0.04375	0.03
Col+P+	4	0.04	NA	0.105	0.12
Col+P+	4	0.05	0.06	0.0575	0.065
Col+P+	4	0.035	0.105	0.1275	0.0575
Col+P+	5	0.048	0.09	0.1238	0.0625
Col+P+	5	0.038	0.17	0.018	0.0975
Col+P+	5	0.015	0.05	0.0675	0.055
Col+P+	5	0.03	0.09	NA	0.05
Col+P+	5	0.04	NA	0.075	0.075
Col+P+	5	0.01	0.045	0.025	0.035
Col+P+	5	0.045	0.2	0.15	0.09
Col+P+	5	0.005	0.015	0.025	0.15
Col+P+	5	0.06	0.09	0.1025	0.02
Col-P-	1	0	0	0	0
Col-P-	1	0	0	0	0
Col-P-	1	0	0	0	0
Col-P-	1	0	0.03	0.005	0
Col-P-	1	0	0	0	0
Col-P-	1	0	0	0	0
Col-P-	1	0	0	0	0
Col-P-	1	0	0	0	0
Col-P-	1	0	0.02	0.03	0.03
Col-P-	2	0	0	0	0
Col-P-	2	0	0	0	0
Col-P-	2	0	0	0	0
Col-P-	2	0	0	0	0
Col-P-	2	0	0.015	0.015	0.015
Col-P-	2	0.01	0.01	0.0225	0.01
Col-P-	2	0	0	0.005	0.01
Col-P-	2	0.005	0	0.015	0
Col-P-	2	0.0025	0.0425	0.065	0.045
Col-P-	3	0	0.03	0.0375	0.003
Col-P-	3	0	0	0	0.005
Col-P-	3	0	0	0	0.005
Col-P-	3	0	0	0	0
Col-P-	3	0.06	0.068	0.125	0.085
Col-P-	3	0	0.005	0.0075	0.01
Col-P-	3	0	0.0125	0.0325	0.025
Col-P-	3	0	0.045	0	0.0475
Col-P-	3	0	0.035	0.05	0.07
Col-P-	4	0	0.005	0.01	0.01
Col-P-	4	0.005	0.015	0.03	0.02
Col-P-	4	0	0	0.005	0
Col-P-	4	0.03	0.07	0.09	0.09
Col-P-	4	0	0	0	0
Col-P-	4	0	0	0	0
Col-P-	4	0.005	0	0.0225	0.045
Col-P-	4	0.01	0	0.0525	0.005
Col-P-	4	0	0	0.0275	0.04
Col-P-	5	0	0	0.005	0.005
Col-P-	5	0	0.03	0.0375	0.03
Col-P-	5	0	0.005	0.0225	0.015
Col-P-	5	0	0.005	0.01	0.015
Col-P-	5	0	0.01	0.05	0.035
Col-P-	5	0	0.005	0	0.005
Col-P-	5	0	0.01	0.01	0.015
Col-P-	5	0	0	0.005	0
Col-P-	5	0	0.03	0.03	0.045
Col+P-	1	0.005	0.008	0.0075	0.01
Col+P-	1	0	0	0	0
Col+P-	1	0	0	0	0
Col+P-	1	0	0	0	0
Col+P-	1	0	0	0	0
Col+P-	1	0	0	0	0
Col+P-	1	0	0	0	0
Col+P-	1	0	0	0	0
Col+P-	1	NA	NA	NA	NA
Col+P-	2	0.005	0.03	0.025	0.025
Col+P-	2	0	0.05	0.005	0
Col+P-	2	0	0	0	0
Col+P-	2	0	0	0	0
Col+P-	2	0	0	0	0
Col+P-	2	0.005	0.025	0.02	0.02
Col+P-	2	0	0	0	0.005
Col+P-	2	0	0.005	0	0
Col+P-	2	NA	NA	NA	NA
Col+P-	3	0.055	0.085	0.0975	0.0825
Col+P-	3	0.01	0.06	0.0375	0.0325
Col+P-	3	0.005	0.035	0.025	0.025
Col+P-	3	0	0	0.01	0.005
Col+P-	3	0	0.01	0.01	0.00825
Col+P-	3	0	0.043	0.025	0.02
Col+P-	3	0	0	0	0.005
Col+P-	3	0.0075	0.005	0.02	0.015
Col+P-	3	NA	NA	NA	NA
Col+P-	4	0.015	0.075	0.075	0.06
Col+P-	4	0.02	0.068	0.05	0.03
Col+P-	4	0	0.02	0	0.005
Col+P-	4	0.005	0.03	0.015	0.01
Col+P-	4	0	0	0	0
Col+P-	4	0	0.005	0	0.01
Col+P-	4	0	0.01	0.01	0.01
Col+P-	4	0.005	0.015	0.025	0.015
Col+P-	4	NA	NA	NA	NA
Col+P-	5	0.02	0.07	0.045	0.05
Col+P-	5	0.02	0.31	0.15	0.085
Col+P-	5	0.015	0.12	0.0575	0.045
Col+P-	5	0.01	0.02	0.0425	0.025
Col+P-	5	0	0.005	0.025	0.005
Col+P-	5	0	0.005	0.01	0.015
Col+P-	5	0.01	0.01	0.06	0.03
Col+P-	5	0	0.03	0.045	0.06
Col+P-	5	NA	NA	NA	NA

## Sheet: Signs of herbivory
Treatments	Eating situation
Col-	1		Col+ and Col- represent the leaves with and without the inoculation of Colletotrichum sp..
Col-	1		1 is eaten by natural enemies and 0 is not eaten by natural enemies.
Col-	1
Col-	1
Col-	1
Col-	1
Col-	0
Col-	0
Col-	1
Col-	0
Col-	1
Col-	1
Col-	1
Col-	0
Col+	1
Col+	0
Col+	0
Col+	1
Col+	0
Col+	1
Col+	0
Col+	0
Col+	0
Col+	1
Col+	0
Col+	1
Col+	0
Col+	0
